# Supplementary material for: Individualized prediction of mortality using multiple inflammatory markers in patients on dialysis
Source: PLoS One. 2018 Mar 1;13(3):e0193511. doi: 10.1371/journal.pone.0193511 (PMC5832435; doi:10.1371/journal.pone.0193511)
Supplement: S1 Fig — This calculator shows 1-, 3-, and 5-year mortality rates in patients with ESRD according to dialysis modality. (XLS) [file pone.0193511.s001.xls]

## Sheet: Total
1. Entire
		Enter values Here!
Risk Factor	Units	values		X	Coeff	Xbar	betaXbar	betaX
Age	years	65		65	0.05713	61.7437	3.52742	3.71345
Sex	male (1) or female (2)	1		1	-0.13243	1.41191	-0.186979	-0.13243
BMI	kg/m2	20.4		20.4	-0.02479	22.732	-0.563525	-0.505716
Systolic BP	mmHg	161		161	-0.00403	140.802	-0.56743	-0.64883
Diastolic BP	mmHg	70		70	0.00722	77.6895	0.560918	0.5054
DM	yes (1) or no (0)	1		1	0.43943	0.516772	0.227085	0.43943
CAD	yes (1) or no (0)	1		1	0.29964	0.143246	0.0429221	0.29964
Smoking	yes (1) or no (0)	0		0	0.14192	0.0994258	0.0141105	0
ARB or ACEi	yes (1) or no (0)	1		1	-0.10949	0.567543	-0.0621403	-0.10949
β-blocker	yes (1) or no (0)	1		1	0.01646	0.497431	0.00818772	0.01646
Other antiHTN drugs	yes (1) or no (0)	0		0	0.03382	0.810215	0.0274015	0
LDL	mg/dL	74		74	-0.0004774	89.23	-0.0425984	-0.0353276
HDL	mg/dL	31		31	0.00496	41.0008	0.203364	0.15376
Total Cholesterol	mg/dL	180		180	-0.0008653	158.549	-0.137193	-0.155754
Dialysis vintage	months	12		12	0.00405	24.8728	0.100735	0.0486
hsCRP	mg/L	10.9		2.38876	0.0594	-1.16614	-0.0692687	0.141893
ferritin	ng/mL	306.7		5.72587	0.02682	5.21677	0.139914	0.153568
WBC	/μL	10630		10.63	0.04793	6.73591	0.322852	0.509496
Albumin	mg/dL	2.6		2.6	-0.60075	3.62395	-2.17709	-1.56195
	1 year risk of death	0.00431393
	3 year risk of death	0.374811					1.36869	2.8322
	5 year risk of death	0.601971			1year	3year	5year
				Risk	0.00431393	0.374811	0.601971
				Baseline	0.999	0.897	0.808
2. HD
		Enter values Here!
Risk Factor	Units	values		X	Coeff	Xbar	betaXbar	betaX
Age	years	65		65	0.05695	63.5972	3.62186	3.70175
Sex	male (1) or female (2)	1		1	-0.16728	1.41087	-0.23601	-0.16728
BMI	kg/m2	20.4		20.4	-0.0412	22.5603	-0.929484	-0.84048
Systolic BP	mmHg	161		161	-0.00159	143.156	-0.227618	-0.25599
Diastolic BP	mmHg	70		70	0.00778	77.049	0.599441	0.5446
DM	yes (1) or no (0)	1		1	0.40697	0.543718	0.221277	0.40697
CAD	yes (1) or no (0)	1		1	0.33178	0.159168	0.0528088	0.33178
Smoking	yes (1) or no (0)	0		0	0.27819	0.104414	0.029047	0
ARB or ACEi	yes (1) or no (0)	1		1	-0.13779	0.530136	-0.0730474	-0.13779
β-blocker	yes (1) or no (0)	1		1	-0.01164	0.480051	-0.00558779	-0.01164
Other antiHTN drugs	yes (1) or no (0)	0		0	0.00168	0.787351	0.00132275	0
LDL	mg/dL	74		74	-0.00227	85.26	-0.19354	-0.16798
HDL	mg/dL	31		31	0.0035	40.7971	0.14279	0.1085
Total Cholesterol	mg/dL	180		180	-0.0008687	153.889	-0.133683	-0.156366
Dialysis vintage	months	12		12	0.00191	25.5523	0.0488049	0.02292
hsCRP	mg/L	10.9		2.38876	0.0653	-1.01598	-0.0663435	0.155986
Albumin	mg/dL	2.6		2.6	-0.57677	3.64828	-2.10422	-1.4996
	1 year risk of death	0.114504
	3 year risk of death	0.357717					0.747821	2.03538
	5 year risk of death	0.560567			1year	3year	5year
				Risk	0.114504	0.357717	0.560567
				Baseline	0.967	0.885	0.797
3. PD
		Enter values Here!
Risk Factor	Units	values		X	Coeff	Xbar	betaXbar	betaX
Age	years	65		65	0.06405	57.1616	3.6612	4.16325
Sex	male (1) or female (2)	1		1	0.17458	1.41448	0.24694	0.17458
BMI	kg/m2	20.4		20.4	0.03448	23.1701	0.798906	0.703392
Systolic BP	mmHg	161		161	-0.00129	134.849	-0.173956	-0.20769
Diastolic BP	mmHg	70		70	-0.00582	79.3101	-0.461585	-0.4074
DM	yes (1) or no (0)	1		1	0.65009	0.450157	0.292643	0.65009
CAD	yes (1) or no (0)	1		1	0.12826	0.103883	0.013324	0.12826
Smoking	yes (1) or no (0)	0		0	0.15854	0.0870934	0.0138078	0
ARB or ACEi	yes (1) or no (0)	1		1	-0.20843	0.660021	-0.137568	-0.20843
β-blocker	yes (1) or no (0)	1		1	0.1704	0.540399	0.0920839	0.1704
Other antiHTN drugs	yes (1) or no (0)	0		0	-0.15891	0.866737	-0.137733	0
LDL	mg/dL	74		74	-0.00519	99.495	-0.516379	-0.38406
HDL	mg/dL	31		31	0.01177	41.5091	0.488562	0.36487
Total Cholesterol	mg/dL	180		180	0.00198	170.053	0.336704	0.3564
Dialysis vintage	months	12		12	0.01157	23.1623	0.267987	0.13884
hsCRP	mg/L	10.9		2.38876	0.1595	-1.53736	-0.245209	0.381008
Ferritin	ng/mL	306.7		5.72587	0.19003	5.10245	0.969618	1.08809
WBC	/μL	10630		10.63	0.07097	6.91231	0.490567	0.754411
Albumin	mg/dL	2.6		2.6	-0.43912	3.5638	-1.56494	-1.14171
	1 year risk of death	0.213156
	3 year risk of death	0.536681					4.43498	6.7243
	5 year risk of death	0.823124			1year	3year	5year
				Risk	0.213156	0.536681	0.823124
				Baseline	0.976	0.925	0.839
